# Supplementary material for: HDAC9-mediated epithelial cell cycle arrest in G2/M contributes to kidney fibrosis in male mice
Source: Nat Commun. 2023 May 25;14:3007. doi: 10.1038/s41467-023-38771-4 (PMC10212923; doi:10.1038/s41467-023-38771-4)
Supplement: Supplementary file 4 — Source data [file 41467_2023_38771_MOESM4_ESM.xlsx]

## Sheet: Figure 1
	Figure 1b					Blue arrows mark the marker lane.
	HDAC9		HDAC9			Red boxes mark the parts that are shown in the manuscript.
	Sham	AAN	Sham	UUO
	0.94	2.89	1.33	1.57
	0.92	2.13	1.46	3.96
	1.49	2.15	0.63	1.82
	0.6	1.26	0.75	3.23
	0.96	2.33	1.44	4.99
	1.06	3.67	0.4	3.48
	0.78	2.9
	1.06	2.47
	0.83	2.31
	1.37	3.47
	Figure 1c
	HDAC9		HDAC9
	Sham	AAN	Sham	UUO
	1.17	2.98	0.88	1.91
	0.73	3.6955	1.08	2.47
	1.11	3.49	1.04	3.37
	0.76	2.64	0.84	2.15
	1	2.88	1.11	1.95
	1.24	3.042	1.05	2.18
	Figure 1d
	HDAC9		HDAC9
	Sham	AAN	Sham	UUO
	2.23	7.33	2.23	5.76
	2.69	7.01	1.95	5.22
	2.26	6.84	2.28	4.48
	1.91	6	1.82	5.34
	2.3	6.28	1.47	4.69
	2.21	5.61	1.84	4.28
	2.21	7.39
	1.63	4.84
	1.57	5.5
	2.19	6.34
	1.69	5.95
	1.8	5.54
	Figure 1e
	HDAC9	Vimentin
	7.33	13.99
	7.01	14.47
	6.84	10.45
	6	8.2
	6.28	12.55
	5.61	9.44
	7.39	12.85
	4.84	9.13
	5.5	10.24
	6.34	9.32
	5.95	8.46
	5.54	10.72
	Figure 1f
	HDAC9	α-SMA
	7.33	10.47
	7.01	9.33
	6.84	9.73
	6	7.16
	6.28	6.69
	5.61	8.69
	7.39	10.69
	4.84	7.93
	5.5	8.64
	6.34	8.34
	5.95	7.94
	5.54	8.8
	Figure 1g
	HDAC9+AQP1+ cells/AQP1+ cells(%)
	Sham	AAN
	10.53	47.65
	10.42	43.3
	7.69	40.87
	13.11	31.46
	11.86	41.45
	9.68	33.85
	Figure 1h
	HDAC9+LTL+ cells/LTL+ cells(%)
	Sham	AAN
	7.98	38.02
	9.05	31.86
	11.84	53.11
	10.65	55.09
	14.75	43.96
	13.43	48.54
	Figure 1i
	HDAC9+DBA+ cells/DBA+ cells(%)		HDAC9+THP+ cells/THP+ cells(%)		HDAC9+Calbindin+ cells/Calbindin+ cells(%)
	Sham	AAN	Sham	AAN	Sham	AAN
	22.3	21.62	20.46	16.82	30.48	35.45
	16.22	26.42	26.33	21.93	24.54	28.89
	25.17	29.67	22.83	23.22	26.3	32.03
	20.78	16.07	25.09	26.65	29.788	33.34
	12.96	17.33	17.26	26.28	23.04	25.53
	17.21	19.3	25.49	29.23	19.16	22.28
	Figure 1j
	HDAC9
	0	1	2	5
	0.99	1.37	1.31	3.03
	0.88	1.04	1.21	2.18
	1.1	0.98	1.13	1.98
	1.06	1.48	1.58	2.85
	0.97	1.22	1.06	2.65
	1	0.88	1.27	1.87

## Sheet: Figure 2
	Figure 2a
	HDAC9		Masson		Sirius Red		Vimentin		α-SMA
	Non-fibrotic	Fibrotic kidney	Non-fibrotic	Fibrotic kidney	Non-fibrotic	Fibrotic kidney	Non-fibrotic	Fibrotic kidney	Non-fibrotic	Fibrotic kidney
	2.11	5.11	2.34	49.41	7.71	17.62	2.36	9.39	1.35	9.23
	1.77	9.79	2.04	15.14	6.09	9	1.95	13.9	2.74	8.73
	0.97	5.22	1.44	37.04	4.99	13.2	2.02	11.9	3.17	7.89
	2.72	10.52	3.66	14.73	6.28	5.22	1.16	15.13	2	11.93
	2.21	4.8	2.59	35.25	8.11	11.33	4.32	6.68	2.82	8.38
	1.14	7.31	2.12	41.61	3.77	15.93	1.31	4.85	4.83	5.3
		7.72		44.54		17.04		12.86		9.37
		7.1		41.82		14.27		13.67		7.6
		5.79		40.22		11.82		8.46		7.53
		3.51		20.3		9.95		5.96		6.13
		2.37		13.92		8.4		9.07		7.1
		14.97		55.94		18.87		17.16		12.96
		6.47		29.42		14.44		10.78		5.41
		5.62		39.97		12.42		11.38		8.06
		12.67		57.98		19.56		7.32		11.42
		9.14		40.8		10.56		12.93		10.07
		7.83		44.01		15.96		7.03		7.07
	Figure 2b
	HDAC9	Vimentin
	5.11	9.39
	9.79	13.9
	5.22	11.9
	10.52	15.13
	4.8	6.68
	7.31	4.85
	7.72	12.86
	7.1	13.67
	5.79	8.46
	3.51	5.96
	2.37	9.07
	14.97	17.16
	6.47	10.78
	5.62	11.38
	12.67	7.32
	9.14	12.93
	7.83	7.03
	Figure 2c
	HDAC9	α-SMA
	5.11	9.23
	9.79	8.73
	5.22	7.89
	10.52	11.93
	4.8	8.38
	7.31	5.3
	7.72	9.37
	7.1	7.6
	5.79	7.53
	3.51	6.13
	2.37	7.1
	14.97	12.96
	6.47	5.41
	5.62	8.06
	12.67	11.42
	9.14	10.07
	7.83	7.07

## Sheet: Figure 3
	Figure 3a																									Blue arrows mark the marker lane.
	HE				Masson				Sirius Red				Collagen I				Collagen IV				F4/80					Red boxes mark the parts that are shown in the manuscript.
	Sham		AAN		Sham		AAN		Sham		AAN		Sham		AAN		Sham		AAN		Sham		AAN
	Cre-/HDAC9fl/fl	Cre+/HDAC9fl/fl	Cre-/HDAC9fl/fl	Cre+/HDAC9fl/fl	Cre-/HDAC9fl/fl	Cre+/HDAC9fl/fl	Cre-/HDAC9fl/fl	Cre+/HDAC9fl/fl	Cre-/HDAC9fl/fl	Cre+/HDAC9fl/fl	Cre-/HDAC9fl/fl	Cre+/HDAC9fl/fl	Cre-/HDAC9fl/fl	Cre+/HDAC9fl/fl	Cre-/HDAC9fl/fl	Cre+/HDAC9fl/fl	Cre-/HDAC9fl/fl	Cre+/HDAC9fl/fl	Cre-/HDAC9fl/fl	Cre+/HDAC9fl/fl	Cre-/HDAC9fl/fl	Cre+/HDAC9fl/fl	Cre-/HDAC9fl/fl	Cre+/HDAC9fl/fl
	0	0	2.08	1.55	6.62	5.01	11.29	7.49	1.14	1.01	6.34	2.59	2.21	2.27	9.83	6.86	4.91	3.2	12.27	7.63	3.98	8.46	46.98	16.04
	0	0	2.58	1.54	4.25	3.25	12.91	7.04	0.62	1.13	4.79	1.67	3.35	2.88	12.33	8.3	2.57	2.74	8.46	6.32	3.4	5.16	33.39	17.56
	0	0	2.33	1.27	4.69	4.77	13.09	4.56	1.11	1.48	6	2.12	2.85	2.69	9	5.05	3.3	2.2	9.78	8.16	6.01	2.32	39.49	21.96
	0	0	1.92	0.9	4.42	4.61	15.42	8.27	1.64	0.86	6.93	2.77	3.8	1.77	13.64	5.74	3.58	3.81	10.75	8.04	6.86	3.19	37.3	13.93
	0	0	1.83	1.18	4.72	5.75	15.13	4.93	1.14	0.83	7.53	2.31	2.94	3.97	10.49	6.72	3.67	2.52	9.24	7.71	4.09	5.41	58.53	18.86
	0	0	2.63	1.27	3.01	5.2	13.34	6.46	1.47	1.33	5.59	2.98	2.69	3.9	15.5	4.69	3.78	3.96	16.22	5.05	5.8	9.09	56.62	13.16
	Figure 3b
	Vimentin				α-SMA
	Sham		AAN		Sham		AAN
	Cre-/HDAC9fl/fl	Cre+/HDAC9fl/fl	Cre-/HDAC9fl/fl	Cre+/HDAC9fl/fl	Cre-/HDAC9fl/fl	Cre+/HDAC9fl/fl	Cre-/HDAC9fl/fl	Cre+/HDAC9fl/fl
	1.07	0.61	7.01	1.17	0.83	0.94	7.03	1.55
	0.8	0.65	6.46	1.37	1.01	0.67	6.1	3.08							;
	0.98	0.77	6.08	2.02	1	0.56	6.22	2.26
	1.38	1.08	5.77	2.46	1.39	0.69	5.33	2.35
	1.01	0.75	5.39	1.53	0.94	0.48	5.7	2.17
	0.76	0.79	5.11	1.43	0.83	0.53	6.37	2.7
	Figure 3c
	IL-1β
	Sham		AAN
	Cre-/HDAC9fl/fl	Cre+/HDAC9fl/fl	Cre-/HDAC9fl/fl	Cre+/HDAC9fl/fl
	1.23	1	4.39	1.81
	1	0.98	3.1	1.64
	1.01	0.92	4.8	1.93
	0.86	0.98	4.54	2.24
	0.94	0.86	4.61	1.63
	0.97	0.97	5.16	1.78
	Figure 3d
	IL-6
	Sham		AAN
	Cre-/HDAC9fl/fl	Cre+/HDAC9fl/fl	Cre-/HDAC9fl/fl	Cre+/HDAC9fl/fl
	1.06	1.1	6.66	3.88
	1.06	1.02	7.43	3.25
	1.1	1.1	10.2	3.54
	1.21	1.06	9.4	3.65
	0.89	1.02	6.82	3.13
	0.69	1.1	8.29	2.93
	Figure 3e
	TNF-α
	Sham		AAN
	Cre-/HDAC9fl/fl	Cre+/HDAC9fl/fl	Cre-/HDAC9fl/fl	Cre+/HDAC9fl/fl
	1.05	1.16	6.16	3.42
	1.1	1.07	7.32	4.04
	1.02	1.01	7.88	3.23
	1.09	1.09	8.2	3.93
	1.01	1.27	7.79	2.99
	0.73	1.03	8.2	2.55
	Figure 3f
	Vimentin				Collagen I
	Scramble	shRNA-HDAC9	AA/Scramble	AA/shRNA-HDAC9	Scramble	shRNA-HDAC9	AA/Scramble	AA/shRNA-HDAC9
	1.01	0.85	2.03	0.61	0.88	0.91	3	1.22
	0.97	0.71	1.74	0.54	0.96	0.96	2.7	1.32
	0.96	0.97	2.6	1.08	1.07	0.87	2	0.86
	0.88	0.56	2.38	0.68	0.99	0.97	2.56	1.17
	1.16	1.22	1.96	1.15	1.16	1.03	2.72	0.96
	1.01	1.18	2.28	0.63	0.93	0.88	2.19	1.11
	Figure 3g
	IL-6
	Scramble	shRNA-HDAC9	AA/Scramble	AA/shRNA-HDAC9
	0.96	1.25	4.89	2.1
	1.09	1.06	3.73	2.06
	1.11	0.98	6.25	1.11
	0.91	0.9	3.76	1.09
	0.95	0.92	6.46	2.09
	0.99	1	5.79	1.64
	Figure 3h
	TNF-α
	Scramble	shRNA-HDAC9	AA/Scramble	AA/shRNA-HDAC9
	1.16	1.04	7.8	2.08
	0.99	0.91	10.52	2.11
	0.9	0.9	5.26	2.13
	1.05	0.88	5.13	2.2
	0.88	0.93	6.09	2.55
	1.01	1.01	5.97	2.68

## Sheet: Figure 4
	Figure 4a													Blue arrows mark the marker lane.
	G0/G1				S				G2/M					Red boxes mark the parts that are shown in the manuscript.
	Scramble	shRNA-HDAC9	AA/Scramble	AA/shRNA-HDAC9	Scramble	shRNA-HDAC9	AA/Scramble	AA/shRNA-HDAC9	Scramble	shRNA-HDAC9	AA/Scramble	AA/shRNA-HDAC9
	56.09	61.98	27.54	45.07	32.72	24.68	34.72	33.3	11.19	13.34	37.74	21.63
	55.52	66.42	22.25	46.05	33.84	18.88	38.89	29.57	10.64	14.7	38.86	24.38
	59.35	63.99	33.58	44.79	29.83	20.11	32.37	29.92	10.82	15.9	34.05	25.29
	61.8	60.81	32.19	51.66	23.59	27.48	24.96	25.2	14.61	11.71	42.85	23.14
	66.67	61.39	32.29	47.21	22.21	27	24.21	26.2	11.12	11.61	43.5	26.59
	63.56	61.44	35.79	46.87	24.33	23.93	31.51	26.87	12.11	14.63	32.7	26.26
	Figure 4b
	cyclin B1/cyclin D1				p21
	Scramble	shRNA-HDAC9	AA/Scramble	AA/shRNA-HDAC9	Scramble	shRNA-HDAC9	AA/Scramble	AA/shRNA-HDAC9
	0.86	0.87	4.92	2.19	1.02	1.06	3.15	1.69
	1.09	0.91	5.82	2.64	0.97	0.56	3.67	1.13
	1.13	0.75	6.33	2.66	0.95	1	2.8	1.19
	1.03	1.26	4.18	1.89	1	0.9	3.58	2.33
	1.11	1.39	4.41	2.19	1.08	0.8	2.76	1.08
	0.77	1.07	4.98	1.32	0.98	0.76	3.32	2.1
	Figure 4c
	TGF-β1
	Scramble	shRNA-HDAC9	AA/Scramble	AA/shRNA-HDAC9
	198.38	227.13	2019.63	863.38
	232.13	189.63	1789.63	924.63
	223.38	189.63	1804.63	1004.63
	229.63	192.13	1925.88	999.63
	235.88	200.88	1409.63	924.63
	228.38	235.88	1548.38	929.63
	Figure 4e
	Vimentin				PCNA
	CM-Scramble	CM-shRNA-HDAC9	CM-AA/Scramble	CM-AA/shRNA-HDAC9	CM-Scramble	CM-shRNA-HDAC9	CM-AA/Scramble	CM-AA/shRNA-HDAC9
	0.86	0.84	4.98	1.45	0.92	1.16	2.79	0.95
	1.01	0.72	3.98	1.97	1.05	1	3.53	1
	1.06	0.95	4.3	1.77	0.99	1.07	2.44	0.97
	1.12	0.72	3.4	1.22	0.93	0.94	2.18	0.81
	0.99	0.99	5.18	1.6	1.11	0.79	2.57	0.76
	0.96	0.7	3.57	1.34	1.01	1.05	3.21	1.21
	Figure 4f
	p-H3+ cells/Ki-67+ cells
	Sham		AAN
	Cre-/HDAC9fl/fl	Cre+/HDAC9fl/fl	Cre-/HDAC9fl/fl	Cre+/HDAC9fl/fl
	30	30.3	54.1	33.33
	22.5	16.98	54.93	36.67
	21.57	15.25	60.78	30
	20	19.3	51.82	40.38
	18.33	18.84	49.49	32.5
	20.75	27.5	61.29	28.57
	Figure 4g
	cyclin B1/cyclin D1				TGF-β1
	Sham		AAN		Sham		AAN
	Cre-/HDAC9fl/fl	Cre+/HDAC9fl/fl	Cre-/HDAC9fl/fl	Cre+/HDAC9fl/fl	Cre-/HDAC9fl/fl	Cre+/HDAC9fl/fl	Cre-/HDAC9fl/fl	Cre+/HDAC9fl/fl
	0.908429	1.41246	6.95276	2.32067	0.86	1.36	7.392	2.66
	1.38815	1.51477	5.46313	2.43805	1.44	0.55	7.942	2.42
	1.04205	0.6217	5.29458	2.80713	1.11	0.88	6.501	2.12
	0.963629	0.560381	5.79666	2.92668	0.58	0.48	5.214	1.51
	0.872669	1.33859	6.06328	3.08066	0.94	1.06	5.918	2.17
	0.825066	1.20585	6.62686	2.53476	1.08	1.14	6.083	1.62
	Figure 4h
	PCNA				α-SMA
	Sham		AAN		Sham		AAN
	Cre-/HDAC9fl/fl	Cre+/HDAC9fl/fl	Cre-/HDAC9fl/fl	Cre+/HDAC9fl/fl	Cre-/HDAC9fl/fl	Cre+/HDAC9fl/fl	Cre-/HDAC9fl/fl	Cre+/HDAC9fl/fl
	2.74	0.99	56.93	11.06	1.2	0.71	7.35	1.37
	2.46	1.37	44.33	10.73	1.09	0.85	6.14	2.59
	1.25	0.58	48.09	22.1	1.1	0.7	6.1	1.81
	1.77	1.57	58.94	21.25	0.98	0.96	6.23	2.01
	2.09	2.7	41.51	31.32	0.85	1.02	5.04	2.27
	1.35	2.13	49.48	26.14	0.78	1.19	4.98	2.7

## Sheet: Figure 5
	Figure 5a																			Blue arrows mark the marker lane.
	p-STAT1/STAT1			p-STAT2/STAT2			p-STAT3/STAT3			p-STAT4/STAT4			p-STAT5/STAT5			p-STAT6/STAT6				Red boxes mark the parts that are shown in the manuscript.
	Scramble	AA/Scramble	AA/shRNA-HDAC9	Scramble	AA/Scramble	AA/shRNA-HDAC9	Scramble	AA/Scramble	AA/shRNA-HDAC9	Scramble	AA/Scramble	AA/shRNA-HDAC9	Scramble	AA/Scramble	AA/shRNA-HDAC9	Scramble	AA/Scramble	AA/shRNA-HDAC9
	1.02	2.12	0.59	0.85	0.42	0.4	0.97	0.58	0.7	1.24	1.48	1.7	1.01	0.49	0.62	1.07	2.28	2.45
	0.96	1.71	0.72	1.13	0.73	0.61	1.11	0.5	0.55	1.11	0.7	0.67	1.1	0.37	0.23	1.03	1.52	1.68
	0.91	1.99	0.81	1.12	0.78	0.66	0.96	0.49	0.66	0.81	0.77	0.68	0.83	0.48	0.45	0.91	1.33	1.14
	1.06	1.97	0.78	0.91	0.71	0.73	0.93	0.62	0.69	0.9	0.84	0.89	1.11	0.29	0.28	0.99	2.04	1.96
	1	2.16	0.99	1	0.38	0.38	1.04	0.56	0.59	1.26	1.73	1.1	1.02	0.33	0.29	1.02	1.24	1.7
	1.05	2.07	0.89	0.99	0.57	0.42	0.99	0.65	0.5	0.68	0.57	0.61	0.94	0.44	0.58	0.98	2.65	2.6
	Figure 5c
	p-STAT1+cells
	Scramble	AA/Scramble	AA/shRNA-HDAC9
	16.67	42.86	20
	10	56	33.33
	8	49.09	30
	11.11	42	28
	10.5	43.89	24.44
	6.67	54.17	36
	Figure 5f
	p-STAT1
	Sham	AAN
	Cre-/HDAC9fl/fl	Cre-/HDAC9fl/fl	Cre+/HDAC9fl/fl
	0.55	2.55	0.91
	1	2.82	1.18
	0.55	2.73	1.27
	0.91	2.45	1.64
	0.73	2.45	1.45
	0.82	2.64	1.27
	Figure 5g
	p-STAT1		Cyclin B1
	Non-fibrotic	Fibrotic kidney	Non-fibrotic	Fibrotic kidney
	0.5	2.5	1.74	3.5
	0.83	2.83	2.2	5.13
	0.67	2.67	1.19	3.88
	1.56	3	0.73	5.55
	1.17	2.17	1.57	3.79
	1.22	2.5	1.32	3.87
		2.33		2.34
		2.33		4.15
		2.83		2.87
		2		1.68
		2.83		1.7
		3		6.16
		2.67		2.88
		2.17		1.87
		3		3.22
		2.83		4.96
		2.17		2.84
	Figure 5h
	HDAC9	p-STAT1
	5.11	2.5
	9.79	2.83
	5.22	2.67
	10.52	3
	4.8	2.17
	7.31	2.5
	7.72	2.33
	7.1	2.33
	5.79	2.83
	3.51	2
	2.37	2.83
	14.97	3
	6.47	2.67
	5.62	2.17
	12.67	3
	9.14	2.83
	7.83	2.17
	Figure 5i
	p-STAT1	Cyclin B1
	2.5	3.5
	2.83	5.13
	2.67	3.88
	3	5.55
	2.17	3.79
	2.5	3.87
	2.33	2.34
	2.33	4.15
	2.83	2.87
	2	1.68
	2.83	1.7
	3	6.16
	2.67	2.88
	2.17	1.87
	3	3.22
	2.83	4.96
	2.17	2.84
	Figure 5j
	p-STAT1	α-SMA
	2.5	9.23
	2.83	8.73
	2.67	7.89
	3	11.93
	2.17	8.38
	2.5	5.3
	2.33	9.37
	2.33	7.6
	2.83	7.53
	2	6.13
	2.83	7.1
	3	12.96
	2.67	5.41
	2.17	8.06
	3	11.42
	2.83	10.07
	2.17	7.07
	Figure 5k
	p-STAT1	Vimentin
	2.5	9.39
	2.83	13.9
	2.67	11.9
	3	15.13
	2.17	6.68
	2.5	4.85
	2.33	12.86
	2.33	13.67
	2.83	8.46
	2	5.96
	2.83	9.07
	3	17.16
	2.67	10.78
	2.17	11.38
	3	7.32
	2.83	12.93
	2.17	7.03

## Sheet: Figure 6
	Figure 6a
	pH3
	Scramble/Ad-Ctrl	shRNA-HDAC9/Ad-Ctrl	AA/Scramble/Ad-Ctrl	AA/shRNA-HDAC9/Ad-Ctrl	Scramble/Ad-STAT1	AA/shRNA-HDAC9/Ad-STAT1
	6.67	7.02	34.29	13.46	16.08	43.14
	10.89	14.1	43.56	16.57	20.77	43.01
	10.1	9.23	42.22	17.31	12.59	48.48
	16.92	11.25	43.64	17.69	15.38	46.53
	9.33	11.67	38.61	18.59	10.99	40
	10.63	12.73	39.56	18.46	12.5	43.33
	Figure 6b
	Cyclin B1
	Scramble/Ad-Ctrl	shRNA-HDAC9/Ad-Ctrl	AA/Scramble/Ad-Ctrl	AA/shRNA-HDAC9/Ad-Ctrl	Scramble/Ad-STAT1	AA/shRNA-HDAC9/Ad-STAT1
	14.85	11.82	45.54	24.44	16	42.31
	14.14	11.88	46.75	19.75	14.29	39.56
	9.09	10.89	52.5	15.29	15.45	54.43
	10.05	9.18	52.22	21.52	14.17	44.05
	14.44	14	42.53	15	14.55	48
	9.6	10.91	45.16	23.33	12.98	43.33
	Figure 6c
	p21
	Scramble/Ad-Ctrl	shRNA-HDAC9/Ad-Ctrl	AA/Scramble/Ad-Ctrl	AA/shRNA-HDAC9/Ad-Ctrl	Scramble/Ad-STAT1	AA/shRNA-HDAC9/Ad-STAT1
	6.67	5.13	39.47	13.95	8.33	38.71
	11.11	9.94	44.29	17.56	11.76	41
	12.12	8.56	52.63	17.73	8.75	42.7
	13.27	9.27	53.33	15.97	12.86	45.71
	11.34	9.28	54	12.93	16.25	47.27
	8.33	13.68	56.94	10.05	7.98	36.67
	Figure 6d
	G0/G1						S						G2/M
	Scramble/Ad-Ctrl	shRNA-HDAC9/Ad-Ctrl	AA/Scramble/Ad-Ctrl	AA/shRNA-HDAC9/Ad-Ctrl	Scramble/Ad-STAT1	AA/shRNA-HDAC9/Ad-STAT1	Scramble/Ad-Ctrl	shRNA-HDAC9/Ad-Ctrl	AA/Scramble/Ad-Ctrl	AA/shRNA-HDAC9/Ad-Ctrl	Scramble/Ad-STAT1	AA/shRNA-HDAC9/Ad-STAT1	Scramble/Ad-Ctrl	shRNA-HDAC9/Ad-Ctrl	AA/Scramble/Ad-Ctrl	AA/shRNA-HDAC9/Ad-Ctrl	Scramble/Ad-STAT1	AA/shRNA-HDAC9/Ad-STAT1
	50.87	48.08	32.46	43.51	42.47	25.43	27.56	31.6	33.01	32.5	36.81	36.39	21.57	20.32	34.53	23.99	20.72	38.18
	49.01	48.45	32.53	40.66	44.23	31.45	27.81	30.22	29.2	35.75	32.72	36.7	23.18	21.33	38.27	23.59	23.05	31.85
	51.54	50.14	36.06	40.82	45.55	34.13	27.47	26.5	29.66	38.8	28.35	34.14	20.99	23.36	34.28	20.38	26.1	31.73
	53.68	57.47	31.69	40.59	50.04	30.2	31.23	26.32	34.91	31.74	34.87	38.22	15.09	16.21	33.4	27.67	15.09	31.58
	54.63	56.14	23.25	41.21	47.68	33.9	28.98	28.48	41.42	37.32	36.66	30.39	16.39	15.38	35.33	21.47	15.66	35.71
	54.14	56	33.17	40.94	47.96	25.44	29.11	27.98	31.44	37.3	35.49	38.48	16.75	16.02	35.39	21.76	16.55	36.08
	Figure 6e
	TGF-β1
	Scramble/Ad-Ctrl	shRNA-HDAC9/Ad-Ctrl	AA/Scramble/Ad-Ctrl	AA/shRNA-HDAC9/Ad-Ctrl	Scramble/Ad-STAT1	AA/shRNA-HDAC9/Ad-STAT1
	1.06	0.79	4.73	1.54	1.09	4.27
	1.02	0.76	3.77	1.34	0.73	3.61
	1.05	1.12	3.68	2.17	1.24	5.02
	0.97	0.7	4.76	1.8	1.26	5.31
	0.95	0.92	5.16	1.97	1.22	5.03
	0.96	0.72	4.12	1.63	1.04	3.32
	Figure 6f
	α-SMA						Vimentin						PCNA
	CM-Scramble/Ad-Ctrl	CM-shRNA-HDAC9/Ad-Ctrl	CM-AA/Scramble/Ad-Ctrl	CM-AA/shRNA-HDAC9/Ad-Ctrl	CM-Scramble/Ad-STAT1	CM-AA/shRNA-HDAC9/Ad-STAT1	CM-Scramble/Ad-Ctrl	CM-shRNA-HDAC9/Ad-Ctrl	CM-AA/Scramble/Ad-Ctrl	CM-AA/shRNA-HDAC9/Ad-Ctrl	CM-Scramble/Ad-STAT1	CM-AA/shRNA-HDAC9/Ad-STAT1	CM-Scramble/Ad-Ctrl	CM-shRNA-HDAC9/Ad-Ctrl	CM-AA/Scramble/Ad-Ctrl	CM-AA/shRNA-HDAC9/Ad-Ctrl	CM-Scramble/Ad-STAT1	CM-AA/shRNA-HDAC9/Ad-STAT1
	1.19	1	2.87	2.12	0.93	2.54	0.76	0.91	2.82	1.45	0.88	2.46	1.2	0.99	2.91	1.65	1.45	2.15
	0.85	0.9	3.33	1.62	1.16	2.67	0.86	1.13	3.33	1.6	0.96	2.83	0.96	0.72	3.2	1.35	1.04	2.74
	0.93	1.03	3.36	1.76	1.26	2.8	1.14	1.07	2.79	1.8	1.04	2.14	0.82	1.26	3.01	2.09	1.12	2.96
	1.1	1.06	3.52	1.6	1.28	2.52	1.06	1.08	2.38	1.65	1.39	2.59	1.07	1.12	2.57	1.62	0.89	3.73
	0.94	1.14	3.21	1.57	0.97	2.74	0.99	1.01	2.22	1.99	1.16	2.67	0.85	1.36	2.23	1.9	1.24	2.68
	0.99	0.89	2.78	1.81	1.1	2.97	1.2	0.82	3.05	1.64	1.34	2.4	1.09	0.9	2.68	1.42	1.32	3.48
	Blue arrows mark the marker lane.
	Red boxes mark the parts that are shown in the manuscript.

## Sheet: Figure 7
	Figure 7a																									Blue arrows mark the marker lane.
	HE				Masson				Sirius Red				Collagen I				Collagen IV				F4/80					Red boxes mark the parts that are shown in the manuscript.
	Sham		UUO		Sham		UUO		Sham		UUO		Sham		UUO		Sham		UUO		Sham		UUO
	Cre-/HDAC9fl/fl	Cre+/HDAC9fl/fl	Cre-/HDAC9fl/fl	Cre+/HDAC9fl/fl	Cre-/HDAC9fl/fl	Cre+/HDAC9fl/fl	Cre-/HDAC9fl/fl	Cre+/HDAC9fl/fl	Cre-/HDAC9fl/fl	Cre+/HDAC9fl/fl	Cre-/HDAC9fl/fl	Cre+/HDAC9fl/fl	Cre-/HDAC9fl/fl	Cre+/HDAC9fl/fl	Cre-/HDAC9fl/fl	Cre+/HDAC9fl/fl	Cre-/HDAC9fl/fl	Cre+/HDAC9fl/fl	Cre-/HDAC9fl/fl	Cre+/HDAC9fl/fl	Cre-/HDAC9fl/fl	Cre+/HDAC9fl/fl	Cre-/HDAC9fl/fl	Cre+/HDAC9fl/fl
	0	0	2.08	1.75	3.78	2.68	12.72	8.39	0.98	0.73	8.55	3.5	2.99	3.21	11.04	5.95	2.68	3.53	12.98	6.72	3.13	3.95	43.74	24.64
	0	0	2.5	1.58	6.18	4.15	11.86	4.69	0.88	1.2	6.74	3.61	2.49	2.62	11.3	7.09	3.12	1.24	10.59	5.29	4.6	3.75	60.56	20.06
	0	0	2.75	1.08	4.66	5.04	16.11	5.23	1.56	1.63	5.91	4.46	3.3	1.73	9.15	6.62	1.84	1.46	7.67	6.55	2.88	4.6	39.55	20.81
	0	0	2.17	1.42	3.82	4.21	15.2	8.28	1.91	1.04	7.12	3.54	3	3.72	12.65	7.33	2.4	2.74	13.32	5.14	4.98	3.81	36.19	19.63
	0	0	2.83	1.33	2.88	2.51	15.66	7.45	1.13	0.9	7.93	2.62	3.44	2.45	11.31	7.82	4.08	2.27	9.22	4.7	4.38	3.67	53.55	15.88
	0	0	2.33	1.17	2.93	3.56	11.94	8.92	0.94	0.98	7.02	2.92	2.58	3.12	8.56	6.39	2.11	2.87	8.69	5.07	4.06	4.4	51.2	13.9
	Figure 7b
	IL-1β				IL-6				TNF-α
	Sham		UUO		Sham		UUO		Sham		UUO
	Cre-/HDAC9fl/fl	Cre+/HDAC9fl/fl	Cre-/HDAC9fl/fl	Cre+/HDAC9fl/fl	Cre-/HDAC9fl/fl	Cre+/HDAC9fl/fl	Cre-/HDAC9fl/fl	Cre+/HDAC9fl/fl	Cre-/HDAC9fl/fl	Cre+/HDAC9fl/fl	Cre-/HDAC9fl/fl	Cre+/HDAC9fl/fl
	0.87	1.1	3.08	0.52	1.12	1.12	11.17	3.86	0.95	1.14	8.98	3.66
	0.98	0.83	2.57	1.03	1.14	0.89	11.73	3.84	1.2	1.13	9.69	4.15
	0.92	1.07	2.28	0.82	1.14	1.22	8.21	3.25	1.02	0.99	7.2	2.88
	0.98	0.81	2.83	0.83	0.91	0.85	8.62	3	1.12	0.96	8.49	3
	0.92	1.12	2.98	0.84	0.9	0.96	6.28	2.68	1	1	6.14	2.92
	1.33	1.04	3.04	0.71	0.79	0.82	8.02	3.13	0.71	1.16	6.54	2.59
	Figure 7c
	p-H3+ cells/Ki-67+ cells
	Sham		UUO
	Cre-/HDAC9fl/fl	Cre+/HDAC9fl/fl	Cre-/HDAC9fl/fl	Cre+/HDAC9fl/fl
	29.03	25.58	52.48	31.68
	21.57	27.42	57.3	26.83
	32.35	29.41	67.21	32.86
	19.35	17.02	64.18	21.95
	22	18.37	53.23	31.43
	24.39	24.53	57.14	28.33
	Figure 7d
	cyclin B1/cyclin D1				p21
	Sham		UUO		Sham		UUO
	Cre-/HDAC9fl/fl	Cre+/HDAC9fl/fl	Cre-/HDAC9fl/fl	Cre+/HDAC9fl/fl	Cre-/HDAC9fl/fl	Cre+/HDAC9fl/fl	Cre-/HDAC9fl/fl	Cre+/HDAC9fl/fl
	1.04	0.66	8.11	5.3	0.81	0.47	7.11	2.26
	0.88	1	9.66	3.09	0.7	0.41	8.96	3.36
	1.24	1.15	8.45	4.48	0.89	1.1	9	2.59
	1.3	1.27	9.23	4.03	1.66	1.01	7.39	1.54
	0.79	0.85	6.4	4.21	0.76	1.09	9.54	1.9
	0.75	1.03	7.79	2.84	1.19	1.25	9.92	1.93
	Figure 7e
	TGF-β1
	Sham		UUO
	Cre-/HDAC9fl/fl	Cre+/HDAC9fl/fl	Cre-/HDAC9fl/fl	Cre+/HDAC9fl/fl
	1.74	1.63	7.29	2.7
	1.22	1.7	5.08	3.13
	2.16	2.31	6.67	3.28
	1.98	2.19	6.29	2.4
	2.11	1.55	6.04	2.89
	2.63	1.13	5.6	2.66
	Figure 7f
	PCNA				α-SMA
	Sham		UUO		Sham		UUO
	Cre-/HDAC9fl/fl	Cre+/HDAC9fl/fl	Cre-/HDAC9fl/fl	Cre+/HDAC9fl/fl	Cre-/HDAC9fl/fl	Cre+/HDAC9fl/fl	Cre-/HDAC9fl/fl	Cre+/HDAC9fl/fl
	1.58	2.35	49.42	19.05	0.953353	0.956533	11.3257	5.27405
	1.07	1.31	40.78	21.71	1.29526	0.931089	10.8423	4.43965
	3.29	1.47	47.23	18.76	0.790352	0.858733	11.6676	4.0758
	2.65	1.45	42.89	24.92	0.878611	0.891333	8.60005	3.04055
	1.3	2.63	48.35	26.25	0.96846	0.717996	9.44765	4.20302
	3.04	1.71	54.3	20.32	1.11397	1.19825	9.28545	4.73575

## Sheet: Figure 8
	Figure 8a																					Blue arrows mark the marker lane.
	Masson				Sirius Red				Vimentin				α-SMA				F4/80					Red boxes mark the parts that are shown in the manuscript.
	Vehicle	TMP195	AAN	AAN/TMP195	Vehicle	TMP195	AAN	AAN/TMP195	Vehicle	TMP195	AAN	AAN/TMP195	Vehicle	TMP195	AAN	AAN/TMP195	Vehicle	TMP195	AAN	AAN/TMP195
	3.52	6.47	14.44	8.07	1.3	1.33	7.45	1.31	2.61	2.76	13.53	4.72	2.12	2.44	10.69	3.93	4.03	4.5	57.89	12.62
	5.59	6.01	11.74	6.99	1.57	0.62	5.14	1.85	2.94	3.12	9.61	3.94	1.88	1.67	7.93	5.13	5.03	5.55	47.04	17.54
	6.41	2.42	16.8	6.07	0.99	1	6.7	1.51	3.09	3.48	10.77	3.78	2.3	2.29	8.64	4.26	5.46	5.17	55.26	18.96
	5.52	4.34	12.61	5.82	1.13	1.41	7.11	0.98	2.38	2.21	9.81	3.27	2.85	1.76	9.18	3.68	4.54	3.4	33.23	20.18
	7.94	5.32	15.23	3.87	1.2	1.03	7.25	1.24	2.66	2.63	8.9	4.15	2.48	3.05	8.74	4.49	4.21	2.83	38.83	15.23
	5.08	5.62	11.19	4.22	1.29	1.44	6.58	0.82	3.32	2.85	10.72	3.89	2.34	2.07	9.68	4.7	3.93	3.91	45.88	21.21
	Figure 8b
	IL-1β				IL-6				TNF-α
	Vehicle	TMP195	AAN	AAN/TMP195	Vehicle	TMP195	AAN	AAN/TMP195	Vehicle	TMP195	AAN	AAN/TMP195
	0.83	1.11	4.64	1.88	0.96	0.98	7.59	4.05	0.91	0.98	11.21	1.42
	0.84	1.27	4.79	1.36	0.99	0.99	6.68	3.91	1.03	1.08	5.21	1.17
	0.9	1.52	4.08	1.87	1	1.03	7.18	3.57	0.9	0.98	5.02	1.36
	0.83	1.34	5.04	1.81	0.94	1.15	8.37	5.26	1.11	1.03	5.38	1.6
	1.15	0.9	3.39	1.77	1	1.07	13.55	3.23	0.96	0.94	4.62	1.49
	1.45	0.97	6.89	1.75	1.11	1.06	8.01	4.96	1.09	1.04	4.47	1.6
	Figure 8c
	p-H3+ cells/Ki-67+ cells
	Vehicle	TMP195	AAN	AAN/TMP195
	20.63	23.33	42.31	20.71
	18.06	18.33	46.15	29.17
	22.5	20.87	55.56	26.67
	22.07	17.14	54.55	15.48
	19.44	22.5	38.18	23.81
	19.63	16.67	53.33	27.78
	Figure 8d
	p21				TGF-β1
	Vehicle	TMP195	AAN	AAN/TMP195	Vehicle	TMP195	AAN	AAN/TMP195
	1.06	1.22	9.78	2.01	1.11	1.68	6.44	1.48
	1.11	0.65	7.67	2.85	1.24	0.93	5.17	1.39
	1.42	0.57	8.87	1.55	0.66	0.66	7.71	2.34
	1	1.17	6.2	1.64	0.57	0.58	7.88	2.62
	0.82	0.54	9.04	1.13	1.33	0.82	5.21	1.92
	0.58	0.42	6.8	1.42	1.09	0.58	5.56	1.85
	Figure 8e
	PCNA				α-SMA
	Vehicle	TMP195	AAN	AAN/TMP195	Vehicle	TMP195	AAN	AAN/TMP195
	1.49	2.94	50.33	16.16	0.88	1.17	5.65	1.47
	1.5	1.49	53.77	13.15	0.68	1.06	4.93	2.55
	3.18	1.9	52.15	15.3	0.96	1.1	5.91	2.21
	2.71	1.66	43.26	20.12	1.26	0.62	6.41	1.99
	2.24	2.03	50.82	18.16	1	0.68	5.36	1.59
	1.81	1.33	53.9	25.07	1.23	0.92	4.44	1.07
	Figure 8f
	G0/G1				S				G2/M
	Ctrl	TMP195	AA	AA/TMP195	Ctrl	TMP195	AA	AA/TMP195	Ctrl	TMP195	AA	AA/TMP195
	54.96	59.86	26.45	37.57	35.12	28.64	39.52	37.72	9.92	11.5	34.03	24.71
	61.01	50.72	29.68	41.89	26.69	36.8	34.82	36.86	12.3	12.48	35.5	21.25
	54.14	45.84	33.27	41.72	29.11	37.92	33.43	36.21	16.75	16.24	33.3	22.07
	58.83	61.54	29.17	37.01	29.16	27.41	37.21	35.88	12.01	11.05	33.62	27.11
	56.11	49.02	30.37	45.26	30.66	39.33	32.76	35.82	13.23	11.65	36.87	18.92
	45.05	44.71	32.77	43.63	36.57	37.88	34.36	35.39	18.38	17.41	32.87	20.98
	Figure 8g
	p21				TGF-β1
	Ctrl	TMP195	AA	AA/TMP195	Ctrl	TMP195	AA	AA/TMP195
	0.82	0.65	3.83	1.31	0.9	0.7	4.86	1.7
	1.17	1.46	3.36	1.12	1.19	0.88	3.94	2.1
	1	1.54	4.2	0.95	0.72	0.62	4.05	1.94
	1.25	1.75	4.53	1.56	0.97	0.96	3.49	1.5
	0.73	0.42	3.5	1.22	0.91	0.83	4.2	0.89
	1.02	1.19	3.59	1.81	1.31	1.37	3.14	1.15
	Figure 8h
	TGF-β1
	Ctrl	TMP195	AA	AA/TMP195
	288.96	339.36	1915.76	913.36
	311.36	238.56	1974.56	725.76
	294.56	249.76	2192.96	1028.16
	375.76	213.36	2008.16	669.76
	350.56	246.96	1596.56	930.16
	274.96	297.36	1534.96	776.16
	Figure 8i
	Vimentin				α-SMA				PCNA
	CM-Ctrl	CM-TMP195	CM-AA	CM-AA/TMP195	CM-Ctrl	CM-TMP195	CM-AA	CM-AA/TMP195	CM-Ctrl	CM-TMP195	CM-AA	CM-AA/TMP195
	1.08	1.04	5.39	1.36	1.47	1.23	5.79	1.62	1.05	1.27	3.3	1.25
	1.13	0.97	5.2	1.17	1.12	0.9	4.89	2.62	1.17	1.09	2.15	0.99
	1.23	1.22	5.02	1.18	0.62	0.4	4.39	2.1	0.97	1.12	2.38	1.29
	0.87	0.59	3.5	1.78	1.17	1.6	5.01	1.37	1.01	1	2.01	1.36
	0.83	1.19	4.91	1.73	0.64	1.04	4.87	2.04	0.79	0.84	2.45	0.77
	0.85	0.98	4.39	1.5	0.99	0.86	5.5	1.83	1.01	0.96	2.75	1.05

## Sheet: Supplementary table 1
		Pathological diagnosis	SCr(μmol/l)	BUN(mmol/l)	eGFR(ml/min/1.73 m2)
	Normal group (n = 6)	not applicable/not available	75	5.4	69.18
		not applicable/not available	52	4.1	90.88
		not applicable/not available	54	3.5	84.09
		not applicable/not available	64	7.1	62.44
		not applicable/not available	81	5.6	70.28
		not applicable/not available	60	3.8	73.94
	Subjects with renal fibrosis (n = 17)	Focal segmental glomerulosclerosis	131	8.6	40.59
		Focal segmental glomerulosclerosis	158	13.9	32.71
		Focal segmental glomerulosclerosis	142	not applicable/not available	34.41
		Focal segmental glomerulosclerosis	211	7.8	19.49
		IgA nephropathy	128	not applicable/not available	43.4
		IgA nephropathy	116	6.8	52.38
		Diabetic nephropathy	233	28.6	20.65
		IgA nephropathy	134	not applicable/not available	31.78
		Diabetic nephropathy	150	9.2	32.01
		Focal segmental glomerulosclerosis	120	7.3	45.99
		Focal segmental glomerulosclerosis	168	not applicable/not available	31.83
		Diabetic nephropathy	268	12.27	19.21
		IgA nephropathy	153	6	28.13
		Focal segmental glomerulosclerosis	133	15.95	30.19
		Focal segmental glomerulosclerosis	166	10.41	29.13
		IgA nephropathy	129	11.2	40.41
		Focal segmental glomerulosclerosis	147	not applicable/not available	36.4

## Sheet: Supplementary table 2
		HDAC9+/+	HDAC9-/-
	Body weight (g)	24.6	26.4
		29.4	28.4
		27	26.6
		28.2	24.5
		23.5	27.3
		24.8	25
	kidney weight (g)	0.25	0.24
		0.3	0.31
		0.26	0.25
		0.29	0.2
		0.22	0.29
		0.23	0.25
	Heart rate (beat/min)	453	452.33
		511	466
		546.33	549.67
		486.67	488
		455	549.67
		491.33	475.67
	Systolic blood pressure (mmHg)	108.33	101
		105.33	120.67
		119.67	110.67
		104	107.33
		121	115.67
		114.33	109.67
	Diastolic blood pressure (mmHg)	67	64
		71	74.67
		82.33	82.67
		64.67	72.33
		81.33	66.33
		67.33	68.67
	Scr (μmol/l)	10.8	7
		12	8.5
		9	9.5
		8.6	12.3
		9.8	9
		7.7	8.2
	BUN (mmol/l)	9.15	10.6
		8.67	8.86
		10.29	8.04
		7.16	10.29
		8.52	8.19
		8.66	7.88

[truncated: 13 more sheets: Supplementary table 3, Supplementary figure 1, Supplementary figure 2, Supplementary figure 3, Supplementary figure 4, Supplementary figure 5, Supplementary figure 6, Supplementary figure 7, Supplementary figure 8, Supplementary figure 9, Supplementary figure 10, Supplementary figure 11, Supplementary figure 12]
